# Supplementary material for: A brown fat-enriched adipokine Adissp controls adipose thermogenesis and glucose homeostasis
Source: Nat Commun. 2022 Dec 10;13:7633. doi: 10.1038/s41467-022-35335-w (PMC9741603; doi:10.1038/s41467-022-35335-w)
Supplement: Supplementary file 3 — Source Data [file 41467_2022_35335_MOESM3_ESM.xls]

## Sheet: Figure 1c
1c	BAT	0.878918	1.01783	1.28263	0.871577
	iWAT	0.389016	0.415206	0.464033	0.496822
	eWAT	0.179412	0.291717	0.236924	0.355495
	Liver	0.0024341	0.0030956	0.0067925	0.0009911
	Muscle	0.001608	0.0024243	0.0070552	0.0006614
	Spleen	0.0011811	0.0028315	0.0027146	0.0025085
	Heart	0.0048472	0.0046045	0.0030935	0.0073676
	Kidney	0.0178258	0.0176776	0.076989	0.0377059
	Lung	0.0122137	0.0073207	0.006902	0.0052904
	Stomach	0.010445	0.0302302	0.0087688	0.0102303
	Intestine	0.0076104	0.0061151	0.0088366	0.0047217

## Sheet: Figure 1d
1d	PBS	0.809487	1.19035	0.875137	0.898743	1.31949
	CL-316,243	1.15131	1.28947	1.85418	1.78013	1.27454	2.33121

## Sheet: Figure 1e
1e	23°C	215.408	220.561	181.049	114.208	64.5517	Note: These data are from Xu, et al. (Ref. 18).
	4°C	303.762	396.369	465.047	180.893

## Sheet: Figure 1f
1f		Lean-1	Lean-2	Lean-3	Lean-4	Lean-5	ob/ob-1	ob/ob-2	ob/ob-3
	BAT	1.0225	1.15613	0.941478	1.0691	0.84043	0.424313	0.332402	0.49141
	iWAT	1.15277	0.674061	1.12467	0.557348	0.882458	0.350734	0.458184	0.426066

## Sheet: Figure 1g
1g	Bone marrow	23.775	48.6206	63.2347	53.78		Note: These data are from Fagerberg, et al. (Ref. 19) (n=3-5).
	Aipose tissue	25.9889	57.7063	24.8879
	Liver	5.96225	3.3351	3.44507
	Heart	4.98227	8.22382	5.37073	8.00253
	Lung	10.0181	8.81544	11.3389	15.2085	10.334
	Stomach	6.03487	7.49221	13.8511
	Small Intestine	10.0716	9.44892	11.2619	8.71449
	Kidney	5.43366	4.57337	8.20453	5.2837
	Spleen	17.6507	24.8886	18.7557	18.7162
	Colon	7.29507	14.1699	8.7821	8.60735	7.02263

## Sheet: Figure 1h
1h		Lean-1	Lean-2	Lean-3	Lean-4	Lean-5	Lean-6	Lean-7	Lean-8	Lean-9	Lean-10	Obesity-1	Obesity-2	Obesity-3	Obesity-4	Obesity-5	Obesity-6	Obesity-7	Obesity-8	Obesity-9	Obesity-10
	Men	15.0866	15.2668	15.2193	15.2848	15.0351	15.1067	14.9536	15.3336	15.6863	14.7037	15.0118	14.5699	14.7184	14.8184	14.7924	14.3942	14.6378	14.255	14.6823
	Women	15.271	14.8042	15.852	14.9996	15.4014	14.7716	14.7682	14.2944	15.1212	14.8084	14.5039	14.9077	14.8254	14.5655	14.6144	14.5183	14.2461	14.256	14.4022	14.58
	Note: These data are from GSE2508 (Ref. 20) (n=9-10).

## Sheet: Figure 1i
1i		GEO_accession	BMI	ADISSP	Note: These data are from GSE70353 (Ref. 21).
	1	GSM1724275	29.0249	4.58031
	2	GSM1724276	25.7276	5.21121
	3	GSM1724277	31.5924	4.94244
	4	GSM1724278	28.2477	4.84883
	5	GSM1724279	27.312	5.77966
	6	GSM1724280	25.7568	4.48572
	7	GSM1724281	22.0996	4.51036
	8	GSM1724282	25.8946	4.78373
	9	GSM1724283	27.2725	4.74883
	10	GSM1724284	26.9557	4.66546
	11	GSM1724285	27.9144	5.21887
	12	GSM1724287	22.422	5.14256
	13	GSM1724288	25.3221	4.57671
	14	GSM1724289	30.7174	4.78602
	15	GSM1724290	24.5152	4.77551
	16	GSM1724291	25.2465	4.46732
	17	GSM1724292	23.8291	4.26091
	18	GSM1724296	23.6203	5.90069
	19	GSM1724297	33.3465	4.71555
	20	GSM1724298	25.4876	5.07098
	21	GSM1724300	28.0355	4.62291
	22	GSM1724301	24.6494	5.4168
	23	GSM1724303	29.2376	4.62229
	24	GSM1724304	26.5361	4.5579
	25	GSM1724305	26.9751	5.05087
	26	GSM1724307	41.0494	5.04254
	27	GSM1724308	30.0838	5.4733
	28	GSM1724310	24.0725	5.31459
	29	GSM1724311	20.1995	5.2824
	30	GSM1724313	26.6436	4.72461
	31	GSM1724314	24.7701	5.10773
	32	GSM1724315	24.6494	4.99753
	33	GSM1724316	32.1042	5.00159
	34	GSM1724317	21.0616	4.94062
	35	GSM1724319	23.9422	4.32157
	36	GSM1724320	22.6599	4.69451
	37	GSM1724321	29.5768	4.98788
	38	GSM1724322	28.8743	5.20764
	39	GSM1724324	25.0574	4.48893
	40	GSM1724325	23.0388	5.14755
	41	GSM1724326	33.795	4.91886
	42	GSM1724328	23.6203	5.33189
	43	GSM1724330	30.8642	4.66888
	44	GSM1724332	29.6495	4.88711
	45	GSM1724333	29.1881	4.47346
	46	GSM1724334	22.46	4.66471
	47	GSM1724335	25.3593	4.71154
	48	GSM1724337	26.0449	4.31963
	49	GSM1724338	20.6729	5.26409
	50	GSM1724339	24.0962	5.45993
	51	GSM1724340	24.6914	4.94694
	52	GSM1724341	30.6689	4.75069
	53	GSM1724342	22.6566	4.99951
	54	GSM1724347	25.2836	4.91284
	55	GSM1724348	27.7634	5.04223
	56	GSM1724349	32.8879	4.43166
	57	GSM1724350	24.2587	4.77808
	58	GSM1724351	28.3447	4.82797
	59	GSM1724352	24.9202	4.47312
	60	GSM1724353	24.7245	5.44963
	61	GSM1724354	21.8281	5.29159
	62	GSM1724355	26.8568	5.03855
	63	GSM1724357	23.8605	5.31603
	64	GSM1724358	28.8832	4.6885
	65	GSM1724359	29.7143	5.4787
	66	GSM1724360	22.448	4.50084
	67	GSM1724361	24.1331	5.49888
	68	GSM1724362	26.9768	4.62802
	69	GSM1724363	27.0416	4.97925
	70	GSM1724364	26.0013	5.11211
	71	GSM1724365	26.5346	4.40467
	72	GSM1724369	28.0355	4.65618
	73	GSM1724370	31.4816	4.61677
	74	GSM1724371	26.8851	4.71952
	75	GSM1724372	23.3204	5.07942
	76	GSM1724374	25.8396	4.33642
	77	GSM1724375	21.9004	5.87227
	78	GSM1724376	25.1229	4.1381
	79	GSM1724377	28.3488	5.26833
	80	GSM1724378	24.4785	5.11083
	81	GSM1724379	27.931	5.64183
	82	GSM1724380	26.801	5.27244
	83	GSM1724381	26.4828	4.86478
	84	GSM1724383	22.46	5.13127
	85	GSM1724384	25.9738	4.97176
	86	GSM1724386	22.5762	4.36288
	87	GSM1724390	24.6181	5.18196
	88	GSM1724391	27.7502	4.92835
	89	GSM1724392	31.3906	4.05464
	90	GSM1724393	31.1207	4.94583
	91	GSM1724394	24.8971	4.39947
	92	GSM1724395	25.3515	4.36588
	93	GSM1724396	31.5431	4.63347
	94	GSM1724398	29.5972	4.60014
	95	GSM1724399	26.5204	5.80567
	96	GSM1724400	34.0264	5.53795
	97	GSM1724401	24.5719	4.93628
	98	GSM1724402	26.7755	5.15311
	99	GSM1724403	28.7347	5.11175
	100	GSM1724404	23.419	5.28272
	101	GSM1724405	28.0277	4.94348
	102	GSM1724406	24.4183	5.52899
	103	GSM1724409	25.9259	5.29925
	104	GSM1724410	25.0915	5.43686
	105	GSM1724411	26.2581	4.74737
	106	GSM1724413	31.1207	5.1871
	107	GSM1724415	29.0606	5.44625
	108	GSM1724416	19.199	4.88304
	109	GSM1724417	26.8633	5.00867
	110	GSM1724418	30.9065	4.87316
	111	GSM1724419	20.8653	4.11257
	112	GSM1724420	29.2376	5.04193
	113	GSM1724421	21.6966	4.97691
	114	GSM1724422	28.5633	5.22268
	115	GSM1724424	26.6696	4.69999
	116	GSM1724427	23.8899	5.14649
	117	GSM1724428	29.9136	5.21265
	118	GSM1724430	27.9296	4.84605
	119	GSM1724433	18.5132	5.6513
	120	GSM1724434	32.9336	4.8499
	121	GSM1724435	27.6241	4.99943
	122	GSM1724436	25.0383	5.68074
	123	GSM1724437	29.6495	5.09983
	124	GSM1724438	30.0895	5.18097
	125	GSM1724439	23.2861	5.57135
	126	GSM1724440	28.7235	5.11226
	127	GSM1724444	26.1224	5.2177
	128	GSM1724445	26.4543	4.59714
	129	GSM1724446	26.4721	4.64957
	130	GSM1724447	22.2762	5.52976
	131	GSM1724448	23.6451	6.1041
	132	GSM1724449	28.5572	4.96342
	133	GSM1724450	24.9135	4.97909
	134	GSM1724451	29.2615	5.63248
	135	GSM1724452	23.1415	4.72871
	136	GSM1724454	26.1224	4.32223
	137	GSM1724457	20.9371	4.98861
	138	GSM1724461	26.0276	5.06505
	139	GSM1724463	24.6755	4.56652
	140	GSM1724465	23.2835	5.30395
	141	GSM1724466	25.0607	4.63296
	142	GSM1724467	23.6735	4.89864
	143	GSM1724468	30.6425	4.29407
	144	GSM1724469	28.7197	4.64607
	145	GSM1724470	27.0169	5.23186
	146	GSM1724472	22.0993	5.87524
	147	GSM1724474	22.0181	5.08545
	148	GSM1724475	24.2516	5.59789
	149	GSM1724478	29.2184	4.79516
	150	GSM1724479	27.3588	4.62185
	151	GSM1724480	26.7949	4.84443
	152	GSM1724482	25.5828	5.19297
	153	GSM1724484	29.1881	4.93083
	154	GSM1724485	28.7211	5.27851
	155	GSM1724487	25.4581	5.21845
	156	GSM1724488	23.225	5.82216
	157	GSM1724489	27.7388	4.79359
	158	GSM1724493	26.4828	5.48199
	159	GSM1724494	24.8687	4.98713
	160	GSM1724496	32.2621	4.96694
	161	GSM1724497	33.1133	4.84307
	162	GSM1724498	23.4805	4.43141
	163	GSM1724500	48.0634	5.2127
	164	GSM1724501	24.5815	4.92987
	165	GSM1724502	25.565	5.0593
	166	GSM1724504	23.3887	4.7852
	167	GSM1724505	31.8339	4.85745
	168	GSM1724506	23.7664	5.12342
	169	GSM1724507	25.6156	5.59736
	170	GSM1724511	23.9133	5.04124
	171	GSM1724512	25.9455	4.80661
	172	GSM1724514	20.4544	5.13015
	173	GSM1724515	29.3524	5.35371
	174	GSM1724516	29.8848	4.77833
	175	GSM1724518	28.1245	4.82112
	176	GSM1724520	23.3204	5.04156
	177	GSM1724521	30.6422	4.8148
	178	GSM1724522	24.6914	4.76187
	179	GSM1724523	20.3074	6.0468
	180	GSM1724525	22.1839	5.10642
	181	GSM1724527	22.3214	5.68311
	182	GSM1724528	20.4545	5.13495
	183	GSM1724529	25.0593	5.30836
	184	GSM1724530	26.5832	4.85673
	185	GSM1724531	25.9592	4.78063
	186	GSM1724533	20.9482	5.35987
	187	GSM1724534	24.7245	4.85714
	188	GSM1724535	28.1767	4.56268
	189	GSM1724537	24.6244	5.77971
	190	GSM1724539	24.9937	5.40655
	191	GSM1724540	32.5484	5.07519
	192	GSM1724541	26.8274	4.78688
	193	GSM1724543	24.3024	5.64722
	194	GSM1724544	25.8806	5.24997
	195	GSM1724545	20.1956	5.72835
	196	GSM1724546	28.1767	5.0679
	197	GSM1724548	20.2233	5.37351
	198	GSM1724549	24.9587	5.39812
	199	GSM1724551	25.4088	5.5379
	200	GSM1724552	33.1643	4.3994
	201	GSM1724553	25.8769	5.18696
	202	GSM1724554	27.8013	5.20157
	203	GSM1724555	26.2985	4.91848
	204	GSM1724556	24.0258	5.11478
	205	GSM1724557	24.4613	4.80749
	206	GSM1724558	30.1194	4.96207
	207	GSM1724559	26.449	4.63496
	208	GSM1724560	26.2596	5.3984
	209	GSM1724563	26.0276	5.26258
	210	GSM1724564	30.2303	4.93967
	211	GSM1724565	31.3146	5.11367
	212	GSM1724566	26.2346	5.59084
	213	GSM1724567	24.5935	4.56692
	214	GSM1724569	24.1396	5.10778
	215	GSM1724570	24.1633	4.75465
	216	GSM1724572	32.41	5.0875
	217	GSM1724574	32.3745	4.98857
	218	GSM1724577	30.8571	4.77427
	219	GSM1724578	34.8944	4.63844
	220	GSM1724579	23.1983	5.11936
	221	GSM1724580	29.1041	5.14154
	222	GSM1724581	29.3303	4.65899
	223	GSM1724582	24.9843	5.106
	224	GSM1724583	24.0377	4.78799
	225	GSM1724584	22.2041	4.82507
	226	GSM1724585	26.6122	4.45611
	227	GSM1724586	25.2836	4.44868
	228	GSM1724588	26.4721	4.9661
	229	GSM1724589	24.1517	5.0853
	230	GSM1724594	36.8827	5.23239
	231	GSM1724595	25.4868	4.56494
	232	GSM1724598	40.2473	4.9471
	233	GSM1724600	27.5195	4.81125
	234	GSM1724601	22.4377	5.42648
	235	GSM1724602	25.6276	4.46589
	236	GSM1724603	27.3695	4.31699
	237	GSM1724606	23.6778	5.03303
	238	GSM1724607	27.7723	4.51858
	239	GSM1724611	25.8294	5.76972
	240	GSM1724612	28.5693	4.91571
	241	GSM1724614	28.1853	4.55121
	242	GSM1724616	26.0266	4.96919
	243	GSM1724617	25.2947	4.5798
	244	GSM1724618	24.3524	4.91984
	245	GSM1724619	26.8038	5.00291
	246	GSM1724621	25.944	5.02078
	247	GSM1724623	28.8577	4.98047
	248	GSM1724625	26.0146	4.97919
	249	GSM1724628	28.0822	4.77604
	250	GSM1724629	26.1493	5.2438
	251	GSM1724631	26.6975	5.38089
	252	GSM1724632	28.8761	5.40058
	253	GSM1724633	25.7825	4.80657
	254	GSM1724634	26.0096	5.01366
	255	GSM1724638	32.1426	5.12713
	256	GSM1724639	27.3205	5.26975
	257	GSM1724640	28.1933	5.31747
	258	GSM1724641	28.8904	4.94427
	259	GSM1724642	24.5693	4.83451
	260	GSM1724643	24.2478	5.14208
	261	GSM1724645	25.2595	5.20944
	262	GSM1724648	26.0417	4.86576
	263	GSM1724649	26.0845	5.1827
	264	GSM1724651	19.487	5.38451
	265	GSM1724654	24.8356	5.06265
	266	GSM1724655	24.4804	4.90574
	267	GSM1724659	23.9912	6.38598
	268	GSM1724660	31.2636	4.83752
	269	GSM1724661	21.7051	5.02216
	270	GSM1724662	22.4352	5.57717
	271	GSM1724664	21.3068	5.45201
	272	GSM1724667	27.5652	4.7966
	273	GSM1724668	28.071	5.23914
	274	GSM1724669	32.6973	4.57657
	275	GSM1724670	32.41	5.19097
	276	GSM1724671	22.7913	5.43958
	277	GSM1724674	25.6489	4.38825
	278	GSM1724675	28.8234	4.56024
	279	GSM1724676	31.1207	5.1856
	280	GSM1724677	25.9259	5.53764
	281	GSM1724678	28.0006	5.02457
	282	GSM1724679	23.7812	4.59842
	283	GSM1724682	25.3593	5.1207
	284	GSM1724683	23.8806	4.40466
	285	GSM1724685	27.0201	4.78741
	286	GSM1724686	28.7319	5.01254
	287	GSM1724687	30.0041	4.92957
	288	GSM1724689	25.4088	5.21547
	289	GSM1724691	25.9879	5.11332
	290	GSM1724692	21.5648	5.41067
	291	GSM1724694	26.1962	4.48541
	292	GSM1724695	32.6919	4.53084
	293	GSM1724696	23.4405	4.59159
	294	GSM1724697	29.7406	4.88065
	295	GSM1724698	27.4066	4.57247
	296	GSM1724699	27.0138	5.09639
	297	GSM1724700	24.1633	5.89091
	298	GSM1724701	28.9647	4.84133
	299	GSM1724703	27.9196	5.36694
	300	GSM1724705	29.4056	5.0352
	301	GSM1724706	28.4089	4.64902
	302	GSM1724707	27.0102	4.69295
	303	GSM1724709	22.9555	4.333
	304	GSM1724710	21.3898	4.96284
	305	GSM1724712	26.9388	4.91872
	306	GSM1724714	23.8467	6.03803
	307	GSM1724715	27.3222	4.09708
	308	GSM1724716	25.6627	5.21849
	309	GSM1724717	22.3315	5.3094
	310	GSM1724720	33.24	4.60794
	311	GSM1724723	31.4627	4.93667
	312	GSM1724724	28.5705	4.4121
	313	GSM1724725	23.9591	5.17369
	314	GSM1724726	24.5693	5.63065
	315	GSM1724727	25.9259	4.94553
	316	GSM1724728	25.4992	4.90782
	317	GSM1724729	26.3725	4.823
	318	GSM1724730	28.7268	4.88941
	319	GSM1724731	23.7543	3.86434
	320	GSM1724732	20.5443	4.88596
	321	GSM1724733	26.8687	4.74788
	322	GSM1724736	25.1953	4.91274
	323	GSM1724738	29.0367	5.0285
	324	GSM1724742	25.7228	4.89962
	325	GSM1724744	30.5995	4.80767
	326	GSM1724745	30.699	5.20033
	327	GSM1724746	21.3276	6.37463
	328	GSM1724747	24.5187	4.91576
	329	GSM1724748	28.2229	4.25191
	330	GSM1724752	30.3964	4.87765
	331	GSM1724753	27.5748	5.07339
	332	GSM1724756	25.6803	4.70501
	333	GSM1724759	25.944	4.79502
	334	GSM1724760	34.2278	5.34129
	335	GSM1724761	26.3107	5.17546
	336	GSM1724765	26.8406	4.40957
	337	GSM1724767	21.3068	6.17773
	338	GSM1724769	33.4143	4.67865
	339	GSM1724770	26.919	4.74914
	340	GSM1724771	27.9431	5.04669
	341	GSM1724772	31.0342	4.9531
	342	GSM1724773	28.5676	4.76334
	343	GSM1724774	28.9461	5.24684
	344	GSM1724778	22.6252	6.21274
	345	GSM1724779	27.0036	5.30637
	346	GSM1724782	24.0891	5.68648
	347	GSM1724783	29.7417	5.06786
	348	GSM1724784	24.3767	5.50274
	349	GSM1724789	23.8087	4.71598
	350	GSM1724790	22.9938	4.60135
	351	GSM1724791	27.0036	4.89041
	352	GSM1724792	32.3745	5.37241
	353	GSM1724796	26.2581	4.85227
	354	GSM1724798	24.4396	5.35355
	355	GSM1724800	26.3809	4.74626
	356	GSM1724803	25.7602	4.97899
	357	GSM1724804	26.1853	4.84121
	358	GSM1724806	23.1983	4.92107
	359	GSM1724808	24.8898	4.77827
	360	GSM1724813	28.3359	4.68165
	361	GSM1724814	28.2431	4.63209
	362	GSM1724822	29.994	5.2171
	363	GSM1724825	24.5327	4.797
	364	GSM1724826	32.0571	4.7509
	365	GSM1724828	27.6102	4.78513
	366	GSM1724829	27.6192	5.15528
	367	GSM1724830	24.5548	5.21025
	368	GSM1724831	23.3819	5.40604
	369	GSM1724833	21.9202	5.27158
	370	GSM1724834	28.5633	4.89366
	371	GSM1724835	28.0192	4.6578
	372	GSM1724840	22.7833	4.66665
	373	GSM1724841	24.8196	5.16278
	374	GSM1724842	23.4586	4.82745
	375	GSM1724843	28.089	5.05581
	376	GSM1724844	25.4134	5.14061
	377	GSM1724845	25.665	5.01615
	378	GSM1724847	30.2044	5.06096
	379	GSM1724848	28.9474	4.45474
	380	GSM1724849	21.7677	6.08004
	381	GSM1724851	25.6509	5.47912
	382	GSM1724853	26.8122	5.01422
	383	GSM1724855	26.1738	5.11517
	384	GSM1724856	22.0243	5.09452
	385	GSM1724859	25.5795	4.76621
	386	GSM1724860	26.5703	5.49308
	387	GSM1724861	27.9277	4.672
	388	GSM1724864	22.4403	5.50808
	389	GSM1724865	38.7517	5.05393
	390	GSM1724866	25.9879	4.56413
	391	GSM1724867	34.2098	4.62549
	392	GSM1724869	25.2331	4.8667
	393	GSM1724870	27.1688	5.39797
	394	GSM1724871	23.4568	5.1621
	395	GSM1724872	26.7539	5.03438
	396	GSM1724874	26.919	4.9691
	397	GSM1724875	29.245	4.53163
	398	GSM1724876	21.0667	6.74868
	399	GSM1724877	27.2853	5.268
	400	GSM1724878	31.002	5.2991
	401	GSM1724884	29.5795	4.88958
	402	GSM1724885	28.4089	4.94761
	403	GSM1724886	27.933	4.89016
	404	GSM1724887	26.6232	5.45243
	405	GSM1724889	37.6184	5.18134
	406	GSM1724891	29.7265	4.82322
	407	GSM1724893	26.7036	5.6061
	408	GSM1724894	24.6914	4.76391
	409	GSM1724895	28.5712	4.82824
	410	GSM1724898	28.7354	4.70995
	411	GSM1724901	20.0327	5.37007
	412	GSM1724902	24.1878	5.0205
	413	GSM1724903	22.1443	5.30036
	414	GSM1724904	24.623	4.69411
	415	GSM1724905	24.7252	5.2374
	416	GSM1724907	24.6751	4.86887
	417	GSM1724908	22.7244	4.90489
	418	GSM1724910	21.8647	5.09711
	419	GSM1724912	25.5102	4.4585
	420	GSM1724913	27.4218	4.77722
	421	GSM1724916	21.7335	6.42181
	422	GSM1724919	26.5887	4.61076
	423	GSM1724920	22.5306	5.92354
	424	GSM1724922	31.0608	4.90386
	425	GSM1724923	24.5748	5.0834
	426	GSM1724924	24.2123	5.33354
	427	GSM1724926	30.0568	4.63748
	428	GSM1724927	23.4662	4.78397
	429	GSM1724928	29.4078	5.0137
	430	GSM1724929	27.8343	5.27912
	431	GSM1724930	36.2183	4.92319
	432	GSM1724933	24.9202	5.3367
	433	GSM1724934	29.4935	4.70407
	434	GSM1724935	27.7159	4.90685
	435	GSM1724937	22.2575	5.82783
	436	GSM1724939	23.5479	5.01075
	437	GSM1724942	32.7735	5.771
	438	GSM1724944	29.4239	4.92101
	439	GSM1724945	25.0438	5.79487
	440	GSM1724947	27.5155	4.95533
	441	GSM1724948	28.5633	4.75035
	442	GSM1724949	28.8424	4.73391
	443	GSM1724955	36.342	4.98168
	444	GSM1724957	21.4196	5.94034
	445	GSM1724958	26.9102	4.52575
	446	GSM1724959	30.2715	4.71034
	447	GSM1724960	33.4559	4.28964
	448	GSM1724961	27.8718	5.2478
	449	GSM1724962	24.1331	5.21155
	450	GSM1724963	22.8822	5.26356
	451	GSM1724964	33.0295	4.94673
	452	GSM1724966	24.5935	4.53819
	453	GSM1724967	25.1081	5.15876
	454	GSM1724968	22.1297	4.9897
	455	GSM1724970	35.0621	5.3937
	456	GSM1724972	20.5697	5.16536
	457	GSM1724973	21.6716	5.45415
	458	GSM1724976	28.055	5.44335
	459	GSM1724979	22.1403	5.29288
	460	GSM1724981	25.8769	5.02641
	461	GSM1724983	23.1419	4.20687
	462	GSM1724985	25.4327	4.74337
	463	GSM1724988	27.3172	4.97062
	464	GSM1724990	26.4236	4.73249
	465	GSM1724992	26.3964	5.17364
	466	GSM1724993	24.9151	4.88519
	467	GSM1724995	27.2792	5.24209
	468	GSM1724997	27.3192	4.54477
	469	GSM1724998	31.4495	4.33644
	470	GSM1724999	20.8308	5.15491
	471	GSM1725000	24.8763	4.9333
	472	GSM1725001	32.2979	4.87407
	473	GSM1725002	25.565	5.02049
	474	GSM1725004	24	4.95092
	475	GSM1725007	25.2083	5.45887
	476	GSM1725011	44.4922	5.31555
	477	GSM1725012	24.5156	4.97596
	478	GSM1725014	25.7996	4.86219
	479	GSM1725015	21.337	4.76727
	480	GSM1725017	23.6451	4.7084
	481	GSM1725021	26.8459	5.99737
	482	GSM1725023	29.4455	5.2057
	483	GSM1725025	25.1081	4.92531
	484	GSM1725026	25.8546	4.84814
	485	GSM1725029	25.4028	4.7007
	486	GSM1725030	26.1738	4.58657
	487	GSM1725031	25.0368	5.39465
	488	GSM1725033	27.6224	5.28459
	489	GSM1725034	21.9774	5.62676
	490	GSM1725038	25.8199	4.65198
	491	GSM1725039	24.5956	5.0181
	492	GSM1725040	27.9254	4.66268
	493	GSM1725041	27.0744	5.39657
	494	GSM1725044	25.0341	5.39414
	495	GSM1725046	23.6485	4.92233
	496	GSM1725047	22.6273	5.426
	497	GSM1725049	25.9095	4.71125
	498	GSM1725050	25.3069	4.94649
	499	GSM1725051	24.4646	4.96939
	500	GSM1725052	25.1024	4.96108
	501	GSM1725053	28.3848	4.95003
	502	GSM1725055	26.4366	5.04939
	503	GSM1725057	23.0518	5.10534
	504	GSM1725059	29.3387	4.48775
	505	GSM1725062	25.0368	4.81692
	506	GSM1725064	27.5727	4.88079
	507	GSM1725065	29.4078	5.21545
	508	GSM1725069	24.9372	5.32173
	509	GSM1725071	25.3934	5.06125
	510	GSM1725072	25.6173	5.25034
	511	GSM1725074	27.4648	5.09968
	512	GSM1725076	25.2832	5.02804
	513	GSM1725079	33.9592	5.54321
	514	GSM1725081	26.2966	5.54354
	515	GSM1725085	34.3828	4.71839
	516	GSM1725086	24.4502	4.71135
	517	GSM1725087	26.7331	4.98325
	518	GSM1725089	24.2849	4.72147
	519	GSM1725092	24	4.8724
	520	GSM1725094	30.3364	4.96736
	521	GSM1725095	31.1614	4.98385
	522	GSM1725096	32.7442	5.05941
	523	GSM1725097	27.1706	5.10584
	524	GSM1725098	23.6735	4.33182
	525	GSM1725100	22.2707	5.66927
	526	GSM1725101	24.3827	4.56312
	527	GSM1725102	28.5595	5.2165
	528	GSM1725103	27.6224	5.16118
	529	GSM1725104	24.7701	4.97702
	530	GSM1725105	30.4772	4.27753
	531	GSM1725106	27.9144	4.31232
	532	GSM1725108	29.784	4.44668
	533	GSM1725111	28.0178	5.13567
	534	GSM1725112	28.2842	4.89171
	535	GSM1725113	26.6518	4.68637
	536	GSM1725114	30.075	4.55809
	537	GSM1725116	29.9261	4.82515
	538	GSM1725117	21.7922	4.71507
	539	GSM1725120	26.1752	4.36637
	540	GSM1725122	30.0099	5.19761
	541	GSM1725124	25.8946	5.71038
	542	GSM1725130	25.9455	5.08024
	543	GSM1725132	23.1544	5.09912
	544	GSM1725133	26.1752	4.6962
	545	GSM1725134	27.0531	5.34824
	546	GSM1725138	23.1834	5.9869
	547	GSM1725139	24.0096	5.26605
	548	GSM1725140	28.4082	4.85252
	549	GSM1725142	28.4082	5.4139
	550	GSM1725143	34.1797	4.83591
	551	GSM1725144	22.8774	5.2158
	552	GSM1725145	21.1863	4.50355
	553	GSM1725149	24.3025	5.95587
	554	GSM1725150	25.5036	4.99257
	555	GSM1725151	30.9289	6.16299
	556	GSM1725152	32.6919	4.75849
	557	GSM1725153	24.1207	5.10615
	558	GSM1725154	21.6049	5.69424
	559	GSM1725160	25.6491	5.40041
	560	GSM1725161	24.4183	5.18712
	561	GSM1725162	24.4168	5.7324
	562	GSM1725163	27.4627	5.19989
	563	GSM1725164	21.201	5.22821
	564	GSM1725166	27.0541	4.9556
	565	GSM1725167	26.7262	4.78639
	566	GSM1725168	25.4848	4.63101
	567	GSM1725171	25.4374	5.12861
	568	GSM1725173	24.8457	5.15807
	569	GSM1725177	24.6965	4.99225
	570	GSM1725178	28.0863	4.46598
	571	GSM1725180	25.8115	5.13596
	572	GSM1725181	23.8088	5.41938
	573	GSM1725183	24.3963	5.37124
	574	GSM1725185	27.3475	5.30635
	575	GSM1725186	25.7276	5.15484
	576	GSM1725189	26.4463	4.74935
	577	GSM1725190	25.1474	5.02975
	578	GSM1725191	23.0825	5.08861
	579	GSM1725195	28.075	5.08945
	580	GSM1725196	26.6436	4.81658
	581	GSM1725197	22.5666	6.39234
	582	GSM1725198	22.5031	5.77976
	583	GSM1725201	33.5821	5.062
	584	GSM1725202	25.5207	4.8869
	585	GSM1725204	24.4113	4.85725
	586	GSM1725205	24.1115	4.97773
	587	GSM1725207	22.2826	4.85987
	588	GSM1725208	27.4912	4.56559
	589	GSM1725211	29.3593	5.62028
	590	GSM1725216	25.7483	4.68352
	591	GSM1725219	27.1046	5.0755
	592	GSM1725221	27.7634	5.17661
	593	GSM1725223	26.2857	4.67183
	594	GSM1725224	27.7447	4.46938
	595	GSM1725227	25.2433	5.42716
	596	GSM1725230	21.7365	5.85935
	597	GSM1725231	24.9157	4.59863
	598	GSM1725233	23.4202	5.267
	599	GSM1725234	22.5666	4.91309
	600	GSM1725236	24.2849	4.63371
	601	GSM1725238	29.0533	5.01399
	602	GSM1725240	30.0777	4.99119
	603	GSM1725241	30.4053	5.0378
	604	GSM1725243	21.8247	5.50542
	605	GSM1725245	27.1248	5.50249
	606	GSM1725246	21.0517	5.29734
	607	GSM1725248	29.0093	4.68715
	608	GSM1725249	25.2947	5.3168
	609	GSM1725251	26.2439	4.73933
	610	GSM1725252	26.4215	5.24839
	611	GSM1725253	20.9107	5.94381
	612	GSM1725256	31.9675	4.67068
	613	GSM1725258	31.5221	4.87343
	614	GSM1725261	26.2257	4.46567
	615	GSM1725263	25.3706	5.58256
	616	GSM1725267	24.114	4.94831
	617	GSM1725270	21.7994	4.78084
	618	GSM1725271	30.5708	4.59372
	619	GSM1725273	24.3963	5.62378
	620	GSM1725274	25.8769	5.15375
	621	GSM1725275	27.0744	4.94894
	622	GSM1725277	29.5496	4.78677
	623	GSM1725280	28.8959	5.32658
	624	GSM1725284	27.1178	4.87507
	625	GSM1725285	25.0341	4.53214
	626	GSM1725288	27.4717	4.63356
	627	GSM1725290	28.6733	5.37591
	628	GSM1725291	35.0472	4.89543
	629	GSM1725294	24.7245	4.77104
	630	GSM1725295	29.0723	4.58332
	631	GSM1725296	23.6713	4.47856
	632	GSM1725299	27.4286	5.50524
	633	GSM1725303	31.874	4.81646
	634	GSM1725304	27.7776	5.36509
	635	GSM1725305	26.2773	5.70466
	636	GSM1725306	22.9141	5.7545
	637	GSM1725309	27.2667	4.91064
	638	GSM1725313	20.1995	4.95611
	639	GSM1725317	24.8971	4.82418
	640	GSM1725318	20.9482	6.32548
	641	GSM1725319	22.191	5.04205
	642	GSM1725323	23.768	5.43607
	643	GSM1725324	23.9249	5.38622
	644	GSM1725326	26.5432	4.77645
	645	GSM1725327	24.0548	5.2192
	646	GSM1725328	22.1892	4.93863
	647	GSM1725339	25.5605	5.38938
	648	GSM1725348	35.4304	4.92754
	649	GSM1725349	30.6425	5.05169
	650	GSM1725351	30.4157	4.50179
	651	GSM1725353	23.728	4.53119
	652	GSM1725359	24.0195	5.93205
	653	GSM1725369	27.968	5.0026
	654	GSM1725372	24.1282	5.06662
	655	GSM1725379	25.0438	4.70142
	656	GSM1725381	28.5059	4.58089
	657	GSM1725385	22.6145	5.70488
	658	GSM1725395	22.6308	5.07392
	659	GSM1725399	25.9066	5.07127
	660	GSM1725402	26.453	5.04574
	661	GSM1725403	33.275	5.10575
	662	GSM1725405	25.7568	5.1235
	663	GSM1725407	27.5959	4.49885
	664	GSM1725413	25.5789	5.1208
	665	GSM1725417	25.2322	5.41938
	666	GSM1725418	28.8693	4.6848
	667	GSM1725419	27.9248	4.65771
	668	GSM1725423	30.9498	5.73679
	669	GSM1725426	32.3868	5.39701
	670	GSM1725429	25.695	4.78392
	671	GSM1725431	26.0091	5.37708
	672	GSM1725432	27.1248	4.1866
	673	GSM1725434	22.2558	5.05605
	674	GSM1725436	29.0612	5.33769
	675	GSM1725437	25.3474	5.25385
	676	GSM1725438	29.5835	5.23284
	677	GSM1725439	26.919	4.90653
	678	GSM1725440	24.5548	5.76608
	679	GSM1725441	28.2407	4.4952
	680	GSM1725442	33.3674	4.53409
	681	GSM1725445	27.7647	5.2793
	682	GSM1725449	30.0895	5.1485
	683	GSM1725451	24.8687	5.15933
	684	GSM1725453	30.6148	4.94792
	685	GSM1725455	28.3974	4.51131
	686	GSM1725457	26.1966	5.15439
	687	GSM1725458	22.9141	4.84157
	688	GSM1725460	25.763	4.98782
	689	GSM1725461	24.5885	4.99514
	690	GSM1725462	30.2189	4.7344
	691	GSM1725463	27.931	5.57119
	692	GSM1725464	28.089	5.01151
	693	GSM1725467	42.1159	4.99907
	694	GSM1725468	32.2037	4.68067
	695	GSM1725469	28.7606	4.99393
	696	GSM1725470	27.0062	4.94403
	697	GSM1725471	28.7289	4.31419
	698	GSM1725472	23.0104	4.98998
	699	GSM1725473	28.4438	5.14013
	700	GSM1725474	28.3675	5.4373
	701	GSM1725476	27.143	5.0624
	702	GSM1725478	27.7743	4.63956
	703	GSM1725480	24.8585	5.10693
	704	GSM1725483	33.4251	4.94866
	705	GSM1725485	23.4607	5.1603
	706	GSM1725486	25.1686	6.04362
	707	GSM1725488	27.6144	5.27269
	708	GSM1725489	21.1827	5.36985
	709	GSM1725490	27.0262	5.01068
	710	GSM1725491	27.7769	5.08696
	711	GSM1725492	24.757	4.3773
	712	GSM1725493	30.9778	5.176
	713	GSM1725495	22.8756	5.83936
	714	GSM1725498	27.8352	4.39478
	715	GSM1725499	25.9043	5.11013
	716	GSM1725500	24.2701	5.08526
	717	GSM1725501	21.7592	5.20258
	718	GSM1725503	25.9259	5.95237
	719	GSM1725504	23.5557	5.25608
	720	GSM1725505	27.4756	4.20222
	721	GSM1725507	25.8264	5.43155
	722	GSM1725508	30.0838	5.0331
	723	GSM1725510	25.5978	4.76063
	724	GSM1725511	27.4549	5.20225
	725	GSM1725513	24.9586	4.99649
	726	GSM1725514	25.6276	4.70144
	727	GSM1725516	29.2395	5.00879
	728	GSM1725518	23.2078	5.07775
	729	GSM1725519	31.0713	4.9952
	730	GSM1725520	21.2031	5.71129
	731	GSM1725523	21.2245	5.71019
	732	GSM1725525	29.8446	5.12283
	733	GSM1725526	28.7087	5.74063
	734	GSM1725527	33.0295	4.83899
	735	GSM1725528	28.2371	4.76198
	736	GSM1725530	26.0096	5.20897
	737	GSM1725531	23.225	4.85247
	738	GSM1725535	29.502	4.74559
	739	GSM1725537	28.8832	5.50181
	740	GSM1725538	30.8164	5.42053
	741	GSM1725539	32.6627	4.70098
	742	GSM1725545	25.0298	4.98103
	743	GSM1725553	26.6913	4.50999
	744	GSM1725554	33.771	4.51775
	745	GSM1725555	22.7036	6.19358
	746	GSM1725556	22.4549	6.17358
	747	GSM1725557	20.4917	4.90507
	748	GSM1725558	22.4024	4.59733
	749	GSM1725561	28.4957	5.17194
	750	GSM1725563	28.0277	5.07996
	751	GSM1725565	29.6894	4.87826
	752	GSM1725567	26.8851	5.28058
	753	GSM1725573	30.2866	4.96391
	754	GSM1725574	28.075	4.86916
	755	GSM1725575	25.6896	5.01869
	756	GSM1725579	26.0706	5.17606
	757	GSM1725595	25.7228	5.758
	758	GSM1725600	23.3011	4.52822
	759	GSM1725608	26.897	4.62456
	760	GSM1725614	23.597	5.16101
	761	GSM1725615	28.5494	4.57352
	762	GSM1725616	29.3829	4.81001
	763	GSM1725618	24.5829	5.10971
	764	GSM1725620	28.075	5.139
	765	GSM1725621	27.931	5.68351
	766	GSM1725627	25.5102	5.63734
	767	GSM1725635	24.7019	5.52202
	768	GSM1725640	27.9327	4.8464
	769	GSM1725643	23.1188	4.44898
	770	GSM1725646	25.4362	4.88815

## Sheet: Figure 2a
2a		WT-1	WT-2	WT-3	WT-4	Tg-1	Tg-2	Tg-3	Tg-4	Tg-5
	Ucp1	2.37446	1.06039	0.458502	0.866217	7.51983	8.67341	9.00172	32.7483	29.1869
	Cidea	1.7061	0.686818	0.678208	1.25741	7.28561	3.20717	3.81743	11.5366	8.53742
	Cox7a1	1.25788	1.14926	0.674458	1.02544	2.94333	2.20534	3.22254	7.54672	4.27967
	Cox8b	1.11736	0.9437	0.75419	1.25723	2.73881	1.5683	2.12152	4.33686	2.89086
	CytC	1.04964	1.05453	0.705882	1.27974	1.87248	1.20089	1.15181	2.10373	1.38233
	mCpt1	1.68179	0.930708	0.732347	0.872393	3.77022	3.11839	6.17483	15.6626	10.5575
	aP2	1.23157	1.26304	0.701104	0.916909	1.28463	0.750592	0.999099	1.34169	1.14156
	Gpi1	0.884816	1.27894	0.915099	0.964966	1.26523	1.47126	1.35731	1.68518	1.68156
	Pkm2	0.904536	1.10853	0.724371	1.29823	1.75297	1.91076	1.34281	1.78831	2.60991

## Sheet: Figure 2d
2d	WT-1	WT-2	WT-3	WT-4	Tg-1	Tg-2	Tg-3	Tg-4
	0.200937	0.294708	0.219277	0.301195	0.446527	0.669791	0.379548	0.486546

## Sheet: Figure 2e
2e	Time	WT-1	WT-2	WT-3	WT-4	WT-5	Tg-1	Tg-2	Tg-3	Tg-4	Tg-5	Tg-6	Tg-7	Tg-8	Tg-9
	0 hr	38	38.3	38.1	38.1	38.2	38.2	38.1	38.2	38.1	38.2	38.2	38.2	38.2	38.3
	1 hr	37.8	38	38	38	37.4	37.8	38	37.9	37.7	38	37.8	38	37.7	37.8
	2 hr	36.1	36.3	36.6	36.1	36.2	36.4	37	36.9	36.5	36.2	36.8	36.4	36.4	36
	3 hr	35.6	34.8	35	35.3	35.6	35.9	36.7	36.2	36.4	36	35.9	35.7	36.4	36.3
	4 hr	35	34.3	35	34.5	34.6	35	36.2	36	36	35.5	35.2	35.3	35.4	35.4
	5 hr	34.1	34.2	34.8	34.6	34.5	35.2	36.3	34.6	35.2	35.2	35.5	34.3	35.4	34.7
	6 hr	33.5	34.5	32.2	33	34.2	33.4	35.9	35.6	34.6	35.2	34.9	34.5	34.8	34.1
	7 hr	34.2	34.2	34.6	32.9	34.9	35.3	34.5	35	34.1	35.4	35.3	35.5	34.5	35.8

[truncated: 73 more sheets: Figure 2f, Figure 2g, Figure 2h, Figure 2i, Figure 2k, Figure 3b, Figure 3c, Figure 3d, Figure 3e, Figure 3f, Figure 3i, Figure 3j, Figure 3k, Figure 4a, Figure 4c, Figure 4d, Figure 4e, Figure 4f, Figure 4g, Figure 4h …]
